# Supplementary material for: Differential genome evolution and speciation of Coix lacryma-jobi L. and Coix aquatica Roxb. hybrid guangxi revealed by repetitive sequence analysis and fine karyotyping
Source: BMC Genomics. 2014 Nov 25;15(1):1025. doi: 10.1186/1471-2164-15-1025 (PMC4256728; doi:10.1186/1471-2164-15-1025)
Supplement: Supplementary file 2 — Additional file 2:List of the annotation and genome proportion of the cluster of the comparative analysis.(XLSX 26 KB) [file 12864_2014_6718_MOESM2_ESM.xlsx]

## Sheet: Sheet1
cluster	annotation	coix	caqu
CL1	LTR.Copia (27391hits, 57%)	25723 (3.44%)	12962 (1.16%)
CL4	LTR.Copia (12968hits, 51.5%)	11654 (1.56%)	7713 (0.69%)
CL8	LTR.Copia (9509hits, 49.1%)	10771 (1.44%)	6539 (0.585%)
CL9	LTR.Copia (16903hits, 94.7%)	12088 (1.62%)	5063 (0.453%)
CL10	LTR.Copia (100hits, 0.353%)	5461 (0.73%)	11293 (1.01%)
CL11	LTR.Copia (5638hits, 30.5%)	11123 (1.49%)	5546 (0.496%)
CL12	LTR.Copia (7672hits, 32.3%)	5230 (0.7%)	11260 (1.01%)
CL15	LTR.Copia (15625hits, 97.1%)	6385 (0.854%)	9250 (0.827%)
CL17	LTR.Copia (9884hits, 51.4%)	7375 (0.986%)	7255 (0.649%)
CL20	LTR.Copia (9284hits, 54.9%)	6369 (0.852%)	7898 (0.706%)
CL21	LTR.Copia (5449hits, 31.6%)	7152 (0.957%)	6704 (0.6%)
CL22	LTR.Copia (9142hits, 58.8%)	6573 (0.879%)	6855 (0.613%)
CL24	LTR.Copia (8224hits, 49.5%)	5872 (0.785%)	7418 (0.663%)
CL25	LTR.Copia (10916hits, 76.7%)	7642 (1.02%)	5562 (0.497%)
CL26	LTR.Copia (320hits, 1.81%)	4640 (0.621%)	8444 (0.755%)
CL27	LTR.Copia (2914hits, 20.6%)	8535 (1.14%)	4532 (0.405%)
CL28	LTR.Copia (7590hits, 52.7%)	5150 (0.689%)	7542 (0.675%)
CL29	LTR.Copia (6233hits, 42.1%)	4052 (0.542%)	8545 (0.764%)
CL31	LTR.Copia (5458hits, 36%)	5994 (0.802%)	6475 (0.579%)
CL33	LTR.Copia (10098hits, 74.9%)	2747 (0.367%)	9597 (0.858%)
CL34	LTR.Copia (2434hits, 17.8%)	7572 (1.01%)	4726 (0.423%)
CL37	LTR.Copia (9792hits, 83.6%)	3191 (0.427%)	7722 (0.691%)
CL38	LTR.Copia (9741hits, 84%)	2861 (0.383%)	8001 (0.716%)
CL40	LTR.Copia (6039hits, 51.6%)	4088 (0.547%)	6600 (0.59%)
CL41	LTR.Copia (10507hits, 93.6%)	2988 (0.4%)	7683 (0.687%)
CL43	LTR.Copia (3997hits, 31.8%)	3511 (0.47%)	6815 (0.609%)
CL45	LTR.Copia (3953hits, 29.9%)	5394 (0.722%)	4786 (0.428%)
CL47	LTR.Copia (9296hits, 86.1%)	1793 (0.24%)	8225 (0.736%)
CL48	LTR.Copia (7597hits, 70.5%)	2934 (0.392%)	6993 (0.625%)
CL50	LTR.Copia (8780hits, 85%)	3069 (0.411%)	6764 (0.605%)
CL51	LTR.Copia (7356hits, 71.1%)	3222 (0.431%)	6144 (0.549%)
CL59	LTR.Copia (7386hits, 79.5%)	3096 (0.414%)	5776 (0.517%)
CL60	LTR.Copia (6619hits, 70.4%)	2243 (0.3%)	6490 (0.58%)
CL62	LTR.Copia (3798hits, 38.5%)	2581 (0.345%)	6108 (0.546%)
CL66	LTR.Copia (7677hits, 88.4%)	2505 (0.335%)	5762 (0.515%)
CL69	LTR.Copia (96hits, 0.828%)	4097 (0.548%)	3887 (0.348%)
CL72	LTR.Copia (3577hits, 39.5%)	4957 (0.663%)	2856 (0.255%)
CL77	LTR.Copia (5366hits, 63.5%)	2724 (0.364%)	4692 (0.42%)
CL78	LTR.Copia (5033hits, 61.2%)	2121 (0.284%)	5194 (0.465%)
CL79	LTR.Copia (575hits, 6.28%)	3166 (0.423%)	4013 (0.359%)
CL82	LTR.Copia (4146hits, 52.3%)	2302 (0.308%)	4833 (0.432%)
CL85	LTR.Copia (7hits, 0.0514%)	1848 (0.247%)	5003 (0.447%)
CL88	LTR.Copia (3464hits, 46.6%)	2342 (0.313%)	4039 (0.361%)
CL91	LTR.Copia (4320hits, 62.7%)	2442 (0.327%)	3747 (0.335%)
CL95	LTR.Copia (5050hits, 81.6%)	2653 (0.355%)	3109 (0.278%)
CL102	LTR.Copia (3181hits, 57.5%)	2334 (0.312%)	2641 (0.236%)
CL104	LTR.Copia (2832hits, 48.8%)	1694 (0.227%)	3210 (0.287%)
CL105	LTR.Copia (103hits, 1.62%)	3002 (0.402%)	1669 (0.149%)
CL111	LTR.Copia (2658hits, 50.1%)	2114 (0.283%)	2398 (0.214%)
CL115	LTR.Copia (4010hits, 89.3%)	2244 (0.3%)	1978 (0.177%)
CL116	LTR.Copia (4233hits, 95.7%)	3046 (0.407%)	1172 (0.105%)
CL117	LTR.Copia (2284hits, 45.5%)	1161 (0.155%)	3026 (0.271%)
CL118	LTR.Copia (135hits, 2.43%)	2904 (0.388%)	1260 (0.113%)
CL119	LTR.Copia (3822hits, 90.3%)	3339 (0.447%)	742 (0.0664%)
CL121	LTR.Copia (1133hits, 23.9%)	460 (0.0615%)	3412 (0.305%)
CL125	LTR.Copia (8hits, 0.0823%)	1247 (0.167%)	2363 (0.211%)
CL127	LTR.Copia (2949hits, 77.6%)	1077 (0.144%)	2476 (0.221%)
CL130	LTR.Copia (3482hits, 95.2%)	1352 (0.181%)	2162 (0.193%)
CL134	LTR.Copia (452hits, 7.57%)	1694 (0.227%)	1619 (0.145%)
CL137	LTR.Copia (3053hits, 90.3%)	1171 (0.157%)	2036 (0.182%)
CL143	LTR.Copia (1487hits, 46.2%)	1155 (0.154%)	1611 (0.144%)
CL144	LTR.Copia (306hits, 7.48%)	1638 (0.219%)	1073 (0.096%)
CL146	LTR.Copia (315hits, 8.95%)	1401 (0.187%)	1250 (0.112%)
CL151	LTR.Copia (1503hits, 59.4%)	941 (0.126%)	1442 (0.129%)
CL166	LTR.Copia (216hits, 4.93%)	507 (0.0678%)	1109 (0.0992%)
CL173	LTR.Copia (1289hits, 83.7%)	286 (0.0383%)	1166 (0.104%)
CL175	LTR.Copia (1256hits, 84.9%)	392 (0.0524%)	1019 (0.0911%)
CL181	LTR.Copia (751hits, 54.9%)	692 (0.0926%)	559 (0.05%)
CL184	LTR.Copia (804hits, 55.6%)	295 (0.0395%)	937 (0.0838%)
CL186	LTR.Copia (32hits, 1.87%)	608 (0.0813%)	570 (0.051%)
CL187	LTR.Copia (739hits, 59.5%)	592 (0.0792%)	538 (0.0481%)
CL191	LTR.Copia (2hits, 0.0862%)	466 (0.0623%)	601 (0.0537%)
CL213	LTR.Copia (129hits, 8.57%)	1 (0.000134%)	648 (0.058%)
CL216	LTR.Copia (554hits, 89.8%)	298 (0.0399%)	295 (0.0264%)
CL226	LTR.Copia (122hits, 18.9%)	218 (0.0292%)	312 (0.0279%)
CL240	LTR.Copia (402hits, 94.2%)	139 (0.0186%)	269 (0.0241%)
CL242	LTR.Copia (5hits, 0.676%)	221 (0.0296%)	165 (0.0148%)
CL248	LTR.Copia (194hits, 55.2%)	129 (0.0173%)	192 (0.0172%)
CL255	LTR.Copia (280hits, 87.7%)	181 (0.0242%)	115 (0.0103%)
CL264	LTR.Copia (263hits, 95.6%)	186 (0.0249%)	78 (0.00698%)
CL278	LTR.Copia (56hits, 19.3%)	103 (0.0138%)	113 (0.0101%)
CL286	LTR.Copia (21hits, 8.5%)	208 (0.0278%)	0 (0%)
CL289	LTR.Copia (1hits, 0.167%)	117 (0.0156%)	75 (0.00671%)
CL292	LTR.Copia (41hits, 18%)	83 (0.0111%)	105 (0.00939%)
CL298	LTR.Copia (1hits, 0.424%)	153 (0.0205%)	24 (0.00215%)
CL301	LTR.Copia (10hits, 2.93%)	61 (0.00816%)	115 (0.0103%)
CL306	LTR.Copia (157hits, 84%)	62 (0.00829%)	106 (0.00948%)
CL312	LTR.Copia (137hits, 67.1%)	70 (0.00936%)	90 (0.00805%)
CL326	LTR.Copia (50hits, 31.1%)	112 (0.015%)	33 (0.00295%)
CL342	LTR.Copia (123hits, 93.3%)	94 (0.0126%)	31 (0.00277%)
CL347	LTR.Copia (121hits, 97.3%)	53 (0.00709%)	68 (0.00608%)
CL348	LTR.Copia (89hits, 68.3%)	62 (0.00829%)	59 (0.00528%)
CL362	LTR.Copia (13hits, 10.1%)	59 (0.00789%)	53 (0.00474%)
CL365	LTR.Copia (87hits, 70.2%)	79 (0.0106%)	31 (0.00277%)
CL370	LTR.Copia (4hits, 1.29%)	71 (0.0095%)	33 (0.00295%)
CL379	LTR.Copia (1hits, 0.314%)	51 (0.00682%)	51 (0.00456%)
CL381	LTR.Copia (54hits, 49%)	15 (0.00201%)	85 (0.0076%)
CL390	LTR.Copia (5hits, 2.47%)	62 (0.00829%)	34 (0.00304%)
CL391	LTR.Copia (5hits, 2.43%)	33 (0.00441%)	63 (0.00563%)
CL395	LTR.Copia (74hits, 74.6%)	66 (0.00883%)	29 (0.00259%)
CL413	LTR.Copia (81hits, 96.3%)	59 (0.00789%)	23 (0.00206%)
CL430	LTR.Copia (71hits, 90.7%)	37 (0.00495%)	38 (0.0034%)
CL431	LTR.Copia (36hits, 42.8%)	50 (0.00669%)	25 (0.00224%)
CL436	LTR.Copia (4hits, 3.41%)	16 (0.00214%)	58 (0.00519%)
CL438	LTR.Copia (64hits, 71.2%)	26 (0.00348%)	48 (0.00429%)
CL442	LTR.Copia (71hits, 96.7%)	58 (0.00776%)	14 (0.00125%)
CL447	LTR.Copia (34hits, 46%)	25 (0.00334%)	45 (0.00402%)
CL451	LTR.Copia (1hits, 0.478%)	18 (0.00241%)	51 (0.00456%)
CL454	LTR.Copia (65hits, 92.3%)	49 (0.00655%)	18 (0.00161%)
CL464	LTR.Copia (65hits, 96.3%)	24 (0.00321%)	40 (0.00358%)
CL474	LTR.Copia (51hits, 79.5%)	17 (0.00227%)	44 (0.00394%)
CL476	LTR.Copia (7hits, 7.82%)	46 (0.00615%)	15 (0.00134%)
CL486	LTR.Copia (55hits, 94.2%)	34 (0.00455%)	23 (0.00206%)
CL497	LTR.Copia (25hits, 36.9%)	23 (0.00308%)	33 (0.00295%)
CL2	Tear4	12698 (1.7%)	11990 (1.07%)
CL3	LTR.Gypsy (17710hits, 84.7%)	7444 (0.996%)	12355 (1.1%)
CL5	LTR.Gypsy (11970hits, 56.2%)	6114 (0.818%)	13150 (1.18%)
CL6	LTR.Gypsy (8386hits, 39.5%)	7538 (1.01%)	10638 (0.951%)
CL7	LTR.Gypsy (2509hits, 9.55%)	9985 (1.34%)	8126 (0.727%)
CL13	LTR.Gypsy (7874hits, 40.3%)	4754 (0.636%)	11682 (1.04%)
CL14	LTR.Gypsy (6419hits, 35.2%)	4713 (0.63%)	11294 (1.01%)
CL18	LTR.Gypsy (11928hits, 77.4%)	5039 (0.674%)	9425 (0.843%)
CL19	LTR.Gypsy (5429hits, 31.3%)	7049 (0.943%)	7333 (0.656%)
CL23	LTR.Gypsy (1496hits, 7.64%)	8111 (1.08%)	5244 (0.469%)
CL30	LTR.Gypsy (5956hits, 38%)	3081 (0.412%)	9420 (0.842%)
CL32	LTR.Gypsy (3986hits, 26.6%)	5106 (0.683%)	7342 (0.657%)
CL35	LTR.Gypsy (3986hits, 27%)	5245 (0.702%)	6756 (0.604%)
CL36	LTR.Gypsy (4297hits, 33.6%)	4722 (0.632%)	6827 (0.611%)
CL39	LTR.Gypsy (4858hits, 37.4%)	2741 (0.367%)	8103 (0.725%)
CL42	LTR.Gypsy (2448hits, 15.3%)	5371 (0.718%)	5243 (0.469%)
CL44	LTR.Gypsy (2868hits, 24%)	6411 (0.858%)	3789 (0.339%)
CL46	LTR.Gypsy (4792hits, 40.5%)	6609 (0.884%)	3430 (0.307%)
CL49	LTR.Gypsy (2912hits, 24.5%)	5846 (0.782%)	4066 (0.364%)
CL54	LTR.Gypsy (2871hits, 17.5%)	6235 (0.834%)	3012 (0.269%)
CL55	LTR.Gypsy (4439hits, 41.5%)	2514 (0.336%)	6684 (0.598%)
CL56	LTR.Gypsy (5771hits, 55.5%)	3434 (0.459%)	5653 (0.506%)
CL57	LTR.Gypsy (2511hits, 23%)	4645 (0.621%)	4377 (0.391%)
CL58	LTR.Gypsy (3558hits, 33%)	3394 (0.454%)	5564 (0.498%)
CL64	LTR.Gypsy (6538hits, 74%)	2369 (0.317%)	6055 (0.542%)
CL65	LTR.Gypsy (5583hits, 58.1%)	2294 (0.307%)	5977 (0.535%)
CL68	LTR.Gypsy (4562hits, 45.7%)	1176 (0.157%)	7011 (0.627%)
CL70	LTR.Gypsy (127hits, 0.88%)	4228 (0.566%)	3699 (0.331%)
CL73	LTR.Gypsy (4839hits, 58%)	4047 (0.541%)	3738 (0.334%)
CL74	LTR.Gypsy (3055hits, 32.6%)	3036 (0.406%)	4600 (0.411%)
CL75	LTR.Gypsy (2210hits, 25.4%)	2905 (0.389%)	4632 (0.414%)
CL80	LTR.Gypsy (2201hits, 21.8%)	1780 (0.238%)	5382 (0.481%)
CL81	LTR.Gypsy (5299hits, 66.7%)	1845 (0.247%)	5303 (0.474%)
CL84	LTR.Gypsy (1351hits, 16.3%)	3501 (0.468%)	3513 (0.314%)
CL86	LTR.Gypsy (4393hits, 56.9%)	2430 (0.325%)	4420 (0.395%)
CL87	LTR.Gypsy (2626hits, 34.1%)	2987 (0.4%)	3594 (0.321%)
CL89	LTR.Gypsy (4553hits, 65%)	3171 (0.424%)	3188 (0.285%)
CL90	LTR.Gypsy (2081hits, 27.7%)	2679 (0.358%)	3641 (0.326%)
CL92	LTR.Gypsy (2910hits, 39.4%)	686 (0.0918%)	5453 (0.488%)
CL93	LTR.Gypsy (2391hits, 33.9%)	2684 (0.359%)	3405 (0.305%)
CL96	LTR.Gypsy (3274hits, 48.5%)	2935 (0.393%)	2601 (0.233%)
CL97	LTR.Gypsy (3098hits, 50.3%)	2564 (0.343%)	2858 (0.256%)
CL98	LTR.Gypsy (2185hits, 31.8%)	2984 (0.399%)	2389 (0.214%)
CL100	LTR.Gypsy (734hits, 9.41%)	2312 (0.309%)	2951 (0.264%)
CL101	LTR.Gypsy (4359hits, 79.7%)	3042 (0.407%)	2120 (0.19%)
CL103	LTR.Gypsy (230hits, 2.64%)	1163 (0.156%)	3761 (0.336%)
CL106	LTR.Gypsy (1890hits, 37.7%)	1858 (0.249%)	2809 (0.251%)
CL108	LTR.Gypsy (1406hits, 25.4%)	2990 (0.4%)	1638 (0.146%)
CL110	LTR.Gypsy (2277hits, 45.9%)	2063 (0.276%)	2524 (0.226%)
CL112	LTR.Gypsy (667hits, 12.4%)	1443 (0.193%)	2967 (0.265%)
CL114	LTR.Gypsy (2331hits, 50.3%)	1444 (0.193%)	2794 (0.25%)
CL122	LTR.Gypsy (1181hits, 26%)	393 (0.0526%)	3446 (0.308%)
CL123	LTR.Gypsy (630hits, 11.4%)	1756 (0.235%)	1967 (0.176%)
CL124	LTR.Gypsy (3539hits, 94.2%)	1814 (0.243%)	1799 (0.161%)
CL126	LTR.Gypsy (490hits, 9.69%)	1455 (0.195%)	2120 (0.19%)
CL129	LTR.Gypsy (3hits, 0.0375%)	1653 (0.221%)	1868 (0.167%)
CL131	LTR.Gypsy (732hits, 14.2%)	781 (0.104%)	2733 (0.244%)
CL132	LTR.Gypsy (89hits, 1.76%)	1348 (0.18%)	2114 (0.189%)
CL133	LTR.Gypsy (168hits, 3.49%)	475 (0.0635%)	2924 (0.262%)
CL135	LTR.Gypsy (1831hits, 48.2%)	1368 (0.183%)	1911 (0.171%)
CL136	LTR.Gypsy (70hits, 1.81%)	2052 (0.274%)	1159 (0.104%)
CL138	LTR.Gypsy (342hits, 6.66%)	683 (0.0914%)	2454 (0.219%)
CL141	LTR.Gypsy (552hits, 15.9%)	1224 (0.164%)	1589 (0.142%)
CL142	LTR.Gypsy (349hits, 9.91%)	939 (0.126%)	1830 (0.164%)
CL145	LTR.Gypsy (734hits, 22.8%)	878 (0.117%)	1813 (0.162%)
CL148	LTR.Gypsy (2328hits, 88.1%)	1324 (0.177%)	1181 (0.106%)
CL152	LTR.Gypsy (739hits, 27.5%)	874 (0.117%)	1447 (0.129%)
CL157	LTR.Gypsy (681hits, 27.3%)	791 (0.106%)	1248 (0.112%)
CL158	LTR.Gypsy (1978hits, 98.7%)	911 (0.122%)	1064 (0.0952%)
CL160	LTR.Gypsy (677hits, 29.3%)	540 (0.0722%)	1312 (0.117%)
CL161	LTR.Gypsy (285hits, 12.2%)	1158 (0.155%)	655 (0.0586%)
CL162	LTR.Gypsy (74hits, 3.83%)	683 (0.0914%)	1006 (0.09%)
CL163	LTR.Gypsy (320hits, 15.9%)	619 (0.0828%)	1063 (0.0951%)
CL165	LTR.Gypsy (24hits, 0.856%)	578 (0.0773%)	1064 (0.0952%)
CL168	LTR.Gypsy (787hits, 40.6%)	1022 (0.137%)	592 (0.0529%)
CL169	LTR.Gypsy (480hits, 22.9%)	302 (0.0404%)	1310 (0.117%)
CL170	LTR.Gypsy (293hits, 14.4%)	1065 (0.142%)	511 (0.0457%)
CL174	LTR.Gypsy (37hits, 1.99%)	404 (0.054%)	1009 (0.0902%)
CL176	LTR.Gypsy (12hits, 0.649%)	878 (0.117%)	532 (0.0476%)
CL179	LTR.Gypsy (2hits, 0.0929%)	525 (0.0702%)	756 (0.0676%)
CL185	LTR.Gypsy (13hits, 0.689%)	492 (0.0658%)	723 (0.0647%)
CL188	LTR.Gypsy (236hits, 18.4%)	697 (0.0932%)	430 (0.0385%)
CL189	LTR.Gypsy (190hits, 14.1%)	393 (0.0526%)	722 (0.0646%)
CL190	LTR.Gypsy (198hits, 13.4%)	717 (0.0959%)	375 (0.0335%)
CL192	LTR.Gypsy (443hits, 36.9%)	420 (0.0562%)	591 (0.0529%)
CL194	LTR.Gypsy (917hits, 95.7%)	605 (0.0809%)	336 (0.03%)
CL196	LTR.Gypsy (115hits, 9.84%)	449 (0.0601%)	438 (0.0392%)
CL197	LTR.Gypsy (30hits, 2.08%)	462 (0.0618%)	416 (0.0372%)
CL201	LTR.Gypsy (11hits, 1.16%)	532 (0.0712%)	281 (0.0251%)
CL202	LTR.Gypsy (429hits, 44.9%)	233 (0.0312%)	555 (0.0496%)
CL203	LTR.Gypsy (75hits, 5.21%)	300 (0.0401%)	461 (0.0412%)
CL204	LTR.Gypsy (81hits, 9.22%)	112 (0.015%)	646 (0.0578%)
CL210	LTR.Gypsy (12hits, 1.37%)	63 (0.00843%)	625 (0.0559%)
CL212	LTR.Gypsy (61hits, 6.29%)	317 (0.0424%)	342 (0.0306%)
CL218	LTR.Gypsy (111hits, 14.2%)	21 (0.00281%)	563 (0.0504%)
CL219	LTR.Gypsy (13hits, 1.09%)	104 (0.0139%)	468 (0.0419%)
CL220	LTR.Gypsy (377hits, 61.2%)	72 (0.00963%)	496 (0.0444%)
CL224	LTR.Gypsy (28hits, 3.1%)	167 (0.0223%)	365 (0.0326%)
CL225	LTR.Gypsy (1hits, 0.0621%)	167 (0.0223%)	364 (0.0326%)
CL228	LTR.Gypsy (20hits, 2.07%)	18 (0.00241%)	496 (0.0444%)
CL230	LTR.Gypsy (31hits, 4.8%)	331 (0.0443%)	175 (0.0157%)
CL231	LTR.Gypsy (1hits, 0.0709%)	251 (0.0336%)	243 (0.0217%)
CL232	LTR.Gypsy (1hits, 0.0852%)	10 (0.00134%)	471 (0.0421%)
CL234	LTR.Gypsy (179hits, 27.3%)	190 (0.0254%)	285 (0.0255%)
CL236	LTR.Gypsy (138hits, 24.5%)	158 (0.0211%)	308 (0.0275%)
CL238	LTR.Gypsy (35hits, 6.65%)	14 (0.00187%)	424 (0.0379%)
CL241	LTR.Gypsy (164hits, 37%)	57 (0.00762%)	330 (0.0295%)
CL247	LTR.Gypsy (231hits, 65.8%)	161 (0.0215%)	165 (0.0148%)
CL254	LTR.Gypsy (188hits, 55.3%)	46 (0.00615%)	254 (0.0227%)
CL256	LTR.Gypsy (1hits, 0.122%)	193 (0.0258%)	103 (0.00921%)
CL257	LTR.Gypsy (83hits, 23.7%)	199 (0.0266%)	88 (0.00787%)
CL258	LTR.Gypsy (285hits, 97.9%)	186 (0.0249%)	99 (0.00885%)
CL260	LTR.Gypsy (277hits, 97.6%)	212 (0.0284%)	65 (0.00581%)
CL266	LTR.Gypsy (15hits, 4.48%)	138 (0.0185%)	116 (0.0104%)
CL269	LTR.Gypsy (177hits, 66.2%)	8 (0.00107%)	235 (0.021%)
CL273	LTR.Gypsy (71hits, 25.6%)	2 (0.000268%)	229 (0.0205%)
CL281	LTR.Gypsy (125hits, 51.5%)	37 (0.00495%)	176 (0.0157%)
CL283	LTR.Gypsy (1hits, 0.441%)	101 (0.0135%)	110 (0.00984%)
CL287	LTR.Gypsy (187hits, 86.9%)	39 (0.00522%)	165 (0.0148%)
CL290	LTR.Gypsy (72hits, 30.1%)	31 (0.00415%)	158 (0.0141%)
CL291	LTR.Gypsy (133hits, 66.7%)	1 (0.000134%)	187 (0.0167%)
CL295	LTR.Gypsy (59hits, 25.4%)	24 (0.00321%)	156 (0.014%)
CL303	LTR.Gypsy (49hits, 16.5%)	11 (0.00147%)	165 (0.0148%)
CL304	LTR.Gypsy (49hits, 25.1%)	13 (0.00174%)	160 (0.0143%)
CL305	LTR.Gypsy (152hits, 80.2%)	47 (0.00629%)	126 (0.0113%)
CL307	LTR.Gypsy (63hits, 32.7%)	14 (0.00187%)	154 (0.0138%)
CL317	LTR.Gypsy (145hits, 82.6%)	37 (0.00495%)	119 (0.0106%)
CL323	LTR.Gypsy (2hits, 1.17%)	34 (0.00455%)	113 (0.0101%)
CL324	LTR.Gypsy (26hits, 12.9%)	8 (0.00107%)	138 (0.0123%)
CL327	LTR.Gypsy (12hits, 6.88%)	6 (0.000803%)	139 (0.0124%)
CL335	LTR.Gypsy (12hits, 7.67%)	26 (0.00348%)	109 (0.00975%)
CL338	LTR.Gypsy (84hits, 52.8%)	27 (0.00361%)	103 (0.00921%)
CL339	LTR.Gypsy (3hits, 1.38%)	28 (0.00375%)	101 (0.00903%)
CL357	LTR.Gypsy (49hits, 32.9%)	19 (0.00254%)	97 (0.00868%)
CL358	LTR.Gypsy (8hits, 4.92%)	20 (0.00268%)	95 (0.0085%)
CL359	LTR.Gypsy (10hits, 6.8%)	51 (0.00682%)	62 (0.00554%)
CL361	LTR.Gypsy (112hits, 98%)	92 (0.0123%)	20 (0.00179%)
CL367	LTR.Gypsy (45hits, 35.1%)	72 (0.00963%)	37 (0.00331%)
CL376	LTR.Gypsy (3hits, 2.73%)	6 (0.000803%)	96 (0.00859%)
CL378	LTR.Gypsy (88hits, 77.7%)	2 (0.000268%)	100 (0.00894%)
CL380	LTR.Gypsy (59hits, 43.8%)	8 (0.00107%)	92 (0.00823%)
CL385	LTR.Gypsy (6hits, 4.11%)	6 (0.000803%)	93 (0.00832%)
CL388	LTR.Gypsy (9hits, 8.27%)	82 (0.011%)	16 (0.00143%)
CL394	LTR.Gypsy (44hits, 39.5%)	15 (0.00201%)	80 (0.00715%)
CL400	LTR.Gypsy (50hits, 45.3%)	8 (0.00107%)	81 (0.00724%)
CL403	LTR.Gypsy (78hits, 85.9%)	24 (0.00321%)	63 (0.00563%)
CL404	LTR.Gypsy (22hits, 18.6%)	12 (0.00161%)	75 (0.00671%)
CL411	LTR.Gypsy (9hits, 8.23%)	0 (0%)	84 (0.00751%)
CL414	LTR.Gypsy (65hits, 72%)	1 (0.000134%)	79 (0.00707%)
CL421	LTR.Gypsy (15hits, 15.9%)	11 (0.00147%)	66 (0.0059%)
CL422	LTR.Gypsy (13hits, 13.5%)	1 (0.000134%)	76 (0.0068%)
CL428	LTR.Gypsy (76hits, 93%)	36 (0.00482%)	40 (0.00358%)
CL429	LTR.Gypsy (3hits, 3.04%)	0 (0%)	75 (0.00671%)
CL432	LTR.Gypsy (78hits, 94.8%)	20 (0.00268%)	55 (0.00492%)
CL434	LTR.Gypsy (3hits, 1.68%)	63 (0.00843%)	12 (0.00107%)
CL450	LTR.Gypsy (22hits, 24.4%)	7 (0.000936%)	62 (0.00554%)
CL457	LTR.Gypsy (17hits, 21.3%)	45 (0.00602%)	21 (0.00188%)
CL460	LTR.Gypsy (14hits, 11.1%)	8 (0.00107%)	57 (0.0051%)
CL463	LTR.Gypsy (12hits, 16.2%)	1 (0.000134%)	63 (0.00563%)
CL465	LTR.Gypsy (33hits, 48.5%)	6 (0.000803%)	58 (0.00519%)
CL470	LTR.Gypsy (1hits, 0.984%)	5 (0.000669%)	57 (0.0051%)
CL472	LTR.Gypsy (21hits, 27.7%)	0 (0%)	62 (0.00554%)
CL478	LTR.Gypsy (8hits, 9.6%)	2 (0.000268%)	58 (0.00519%)
CL71	DNA.CMC.EnSpm (7178hits, 87%)	4162 (0.557%)	3661 (0.327%)
CL76	DNA.CMC.EnSpm (5116hits, 63.1%)	4806 (0.643%)	2710 (0.242%)
CL83	DNA.CMC.EnSpm (6196hits, 84.5%)	3856 (0.516%)	3218 (0.288%)
CL99	DNA.CMC.EnSpm (5135hits, 93.3%)	2425 (0.324%)	2921 (0.261%)
CL109	DNA.CMC.EnSpm (858hits, 15%)	2564 (0.343%)	2060 (0.184%)
CL113	DNA.CMC.EnSpm (3721hits, 79.4%)	2253 (0.301%)	2157 (0.193%)
CL120	DNA.CMC.EnSpm (19hits, 0.39%)	1712 (0.229%)	2345 (0.21%)
CL139	DNA.CMC.EnSpm (1681hits, 47.3%)	1873 (0.251%)	1233 (0.11%)
CL140	DNA.CMC.EnSpm (1994hits, 59%)	1071 (0.143%)	1960 (0.175%)
CL147	DNA.CMC.EnSpm (2228hits, 83.5%)	550 (0.0736%)	2002 (0.179%)
CL159	DNA.CMC.EnSpm (1726hits, 84.1%)	553 (0.074%)	1362 (0.122%)
CL180	DNA.CMC.EnSpm (524hits, 35.2%)	549 (0.0734%)	710 (0.0635%)
CL193	DNA.CMC.EnSpm (883hits, 83.3%)	96 (0.0128%)	874 (0.0782%)
CL195	DNA.CMC.EnSpm (733hits, 67.4%)	100 (0.0134%)	796 (0.0712%)
CL198	DNA.CMC.EnSpm (22hits, 1.63%)	679 (0.0908%)	196 (0.0175%)
CL214	DNA.CMC.EnSpm (20hits, 2.91%)	611 (0.0817%)	19 (0.0017%)
CL222	DNA.CMC.EnSpm (208hits, 34.2%)	291 (0.0389%)	248 (0.0222%)
CL223	DNA.CMC.EnSpm (199hits, 32%)	265 (0.0354%)	269 (0.0241%)
CL229	DNA.CMC.EnSpm (2hits, 0.212%)	30 (0.00401%)	480 (0.0429%)
CL237	DNA.CMC.EnSpm (373hits, 80.7%)	160 (0.0214%)	291 (0.026%)
CL246	DNA.CMC.EnSpm (205hits, 56.8%)	133 (0.0178%)	195 (0.0174%)
CL253	DNA.CMC.EnSpm (58hits, 15.9%)	220 (0.0294%)	83 (0.00742%)
CL284	DNA.CMC.EnSpm (8hits, 2.88%)	146 (0.0195%)	65 (0.00581%)
CL288	DNA.CMC.EnSpm (157hits, 66%)	114 (0.0152%)	82 (0.00733%)
CL294	DNA.CMC.EnSpm (69hits, 31.6%)	50 (0.00669%)	131 (0.0117%)
CL311	DNA.CMC.EnSpm (162hits, 95.6%)	80 (0.0107%)	83 (0.00742%)
CL314	DNA.CMC.EnSpm (155hits, 94.1%)	77 (0.0103%)	81 (0.00724%)
CL321	DNA.CMC.EnSpm (62hits, 33.9%)	31 (0.00415%)	117 (0.0105%)
CL353	DNA.CMC.EnSpm (94hits, 74.7%)	79 (0.0106%)	38 (0.0034%)
CL368	DNA.CMC.EnSpm (105hits, 96.1%)	31 (0.00415%)	75 (0.00671%)
CL371	DNA.CMC.EnSpm (104hits, 96.2%)	64 (0.00856%)	40 (0.00358%)
CL374	DNA.CMC.EnSpm (2hits, 1.34%)	8 (0.00107%)	95 (0.0085%)
CL382	DNA.CMC.EnSpm (87hits, 76.6%)	15 (0.00201%)	85 (0.0076%)
CL397	DNA.CMC.EnSpm (37hits, 37.5%)	10 (0.00134%)	82 (0.00733%)
CL407	DNA.CMC.EnSpm (87hits, 86.1%)	7 (0.000936%)	78 (0.00698%)
CL408	DNA.CMC.EnSpm (66hits, 65.7%)	49 (0.00655%)	36 (0.00322%)
CL410	DNA.CMC.EnSpm (53hits, 45.1%)	46 (0.00615%)	38 (0.0034%)
CL439	DNA.CMC.EnSpm (76hits, 91.1%)	2 (0.000268%)	72 (0.00644%)
CL445	DNA.CMC.EnSpm (70hits, 97.1%)	38 (0.00508%)	32 (0.00286%)
CL458	DNA.CMC.EnSpm (29hits, 31.3%)	25 (0.00334%)	41 (0.00367%)
CL483	DNA.CMC.EnSpm (55hits, 79.2%)	5 (0.000669%)	53 (0.00474%)
CL484	DNA.CMC.EnSpm (48hits, 69.9%)	38 (0.00508%)	20 (0.00179%)
CL495	DNA.CMC.EnSpm (57hits, 95.7%)	24 (0.00321%)	32 (0.00286%)
CL496	DNA.CMC.EnSpm (10hits, 14.1%)	14 (0.00187%)	42 (0.00376%)
CL164	LINE.RTE.BovB (1644hits, 95.8%)	687 (0.0919%)	971 (0.0868%)
CL318	LINE.L1 (9hits, 4.05%)	90 (0.012%)	63 (0.00563%)
CL337	tRNA	15 (0.00201%)	116 (0.0104%)
CL349	LINE.L1 (1hits, 0.298%)	14 (0.00187%)	107 (0.00957%)
CL360	SINE.tRNA (115hits, 90.9%)	44 (0.00589%)	69 (0.00617%)
CL346	SINE.tRNA (10hits, 5.19%)	58 (0.00776%)	64 (0.00572%)
CL274	RC.Helitron (225hits, 96.8%)	97 (0.013%)	129 (0.0115%)
CL315	RC.Helitron (157hits, 96.7%)	63 (0.00843%)	94 (0.00841%)
CL331	RC.Helitron (141hits, 96.8%)	81 (0.0108%)	61 (0.00546%)
CL355	RC.Helitron (116hits, 98.4%)	48 (0.00642%)	68 (0.00608%)
CL375	RC.Helitron (103hits, 96.9%)	45 (0.00602%)	58 (0.00519%)
CL492	RC.Helitron (55hits, 92.9%)	26 (0.00348%)	30 (0.00268%)
CL494	RC.Helitron (56hits, 98.3%)	21 (0.00281%)	35 (0.00313%)
CL128	DNA.MULE.MuDR (991hits, 23.8%)	2155 (0.288%)	1368 (0.122%)
CL154	DNA.MULE.MuDR (1007hits, 37.8%)	1199 (0.16%)	956 (0.0855%)
CL200	DNA.MULE.MuDR (76hits, 5.79%)	577 (0.0772%)	244 (0.0218%)
CL215	DNA.MULE.MuDR (8hits, 0.947%)	362 (0.0484%)	238 (0.0213%)
CL233	DNA.MULE.MuDR (25hits, 4.18%)	10 (0.00134%)	470 (0.042%)
CL261	DNA.MULE.MuDR (89hits, 23%)	116 (0.0155%)	160 (0.0143%)
CL267	DNA.MULE.MuDR (244hits, 82.1%)	45 (0.00602%)	207 (0.0185%)
CL271	DNA.MULE.MuDR (198hits, 78%)	72 (0.00963%)	167 (0.0149%)
CL297	DNA.MULE.MuDR (9hits, 3.92%)	58 (0.00776%)	120 (0.0107%)
CL299	DNA.MULE.MuDR (150hits, 77.1%)	6 (0.000803%)	171 (0.0153%)
CL320	DNA.MULE.MuDR (38hits, 20.8%)	56 (0.00749%)	96 (0.00859%)
CL345	DNA.MULE.MuDR (16hits, 7.84%)	23 (0.00308%)	100 (0.00894%)
CL364	DNA.MULE.MuDR (8hits, 5.46%)	26 (0.00348%)	85 (0.0076%)
CL418	DNA.MULE.MuDR (58hits, 66.8%)	27 (0.00361%)	51 (0.00456%)
CL435	DNA.MULE.MuDR (18hits, 18.9%)	37 (0.00495%)	38 (0.0034%)
CL452	DNA.MULE.MuDR (56hits, 70.8%)	25 (0.00334%)	44 (0.00394%)
CL456	DNA.MULE.MuDR (20hits, 28.7%)	31 (0.00415%)	35 (0.00313%)
CL156	DNA.PIF.Harbinger (1989hits, 82.1%)	227 (0.0304%)	1895 (0.169%)
CL282	DNA.PIF.Harbinger (199hits, 79.5%)	36 (0.00482%)	177 (0.0158%)
CL310	DNA.PIF.Harbinger (51hits, 26.6%)	107 (0.0143%)	56 (0.00501%)
CL313	DNA.PIF.Harbinger (82hits, 38%)	25 (0.00334%)	134 (0.012%)
CL336	DNA.PIF.Harbinger (53hits, 34.2%)	87 (0.0116%)	45 (0.00402%)
CL350	DNA.PIF.Harbinger (101hits, 72.3%)	76 (0.0102%)	43 (0.00385%)
CL386	DNA.PIF.Harbinger (71hits, 64%)	61 (0.00816%)	38 (0.0034%)
CL406	DNA.PIF.Harbinger (79hits, 77%)	13 (0.00174%)	73 (0.00653%)
CL417	DNA.PIF.Harbinger (34hits, 32.5%)	4 (0.000535%)	74 (0.00662%)
CL491	DNA.PIF.Harbinger (56hits, 88.6%)	20 (0.00268%)	37 (0.00331%)
CL199	DNA.hAT.Tag1 (42hits, 3.46%)	585 (0.0782%)	252 (0.0225%)
CL268	DNA.hAT.Tag1 (5hits, 1.55%)	128 (0.0171%)	124 (0.0111%)
CL402	DNA.hAT (20hits, 15.5%)	5 (0.000669%)	82 (0.00733%)
CL440	DNA.hAT.Ac (70hits, 90.7%)	11 (0.00147%)	61 (0.00546%)
CL205	LTR (28hits, 2.34%)	749 (0.1%)	5 (0.000447%)
CL211	LTR (739hits, 93.1%)	397 (0.0531%)	285 (0.0255%)
CL243	LTR.tear7	156 (0.0209%)	187 (0.0167%)
CL244	LTR.tear7	84 (0.0112%)	258 (0.0231%)
CL252	LTR.tear7	142 (0.019%)	167 (0.0149%)
CL275	tear5	97 (0.013%)	123 (0.011%)
CL277	LTR.tear7	49 (0.00655%)	169 (0.0151%)
CL466	LTR.tear7	6 (0.000803%)	57 (0.0051%)
CL473	LTR (4hits, 3.84%)	41 (0.00548%)	21 (0.00188%)
CL208	DNA.TcMar.Stowaway (713hits, 87.2%)	47 (0.00629%)	654 (0.0585%)
CL239	DNA (163hits, 30.9%)	235 (0.0314%)	190 (0.017%)
CL259	DNA.TcMar.Stowaway (256hits, 80.2%)	43 (0.00575%)	238 (0.0213%)
CL265	DNA.TcMar.Stowaway (249hits, 82%)	17 (0.00227%)	238 (0.0213%)
CL300	DNA.TcMar.Stowaway (170hits, 83.9%)	12 (0.00161%)	164 (0.0147%)
CL344	DNA.TcMar.Stowaway (12hits, 3.32%)	48 (0.00642%)	75 (0.00671%)
CL352	DNA	39 (0.00522%)	79 (0.00707%)
CL363	DNA (71hits, 57.5%)	18 (0.00241%)	93 (0.00832%)
CL373	DNA.TcMar.Stowaway (60hits, 46.2%)	18 (0.00241%)	85 (0.0076%)
CL479	DNA.TcMar. (1hits, 1.23%)	60 (0.00803%)	0 (0%)
CL475	DNA.Harbinger (26hits, 32.1%)	8 (0.00107%)	53 (0.00474%)
CL107	rRNA (3030hits, 61.4%)	1506 (0.201%)	3159 (0.283%)
CL167	rRNA (108hits, 5.25%)	493 (0.0659%)	1122 (0.1%)
CL177	rDNA	854 (0.114%)	555 (0.0496%)
CL178	rRNA (1320hits, 97%)	376 (0.0503%)	955 (0.0854%)
CL206	rRNA (712hits, 96.3%)	208 (0.0278%)	509 (0.0455%)
CL316	rRNA (7hits, 3.29%)	134 (0.0179%)	23 (0.00206%)
CL16	SatS1	0 (0%)	14949 (1.34%)
CL52	SatS2	5 (0.000669%)	9344 (0.836%)
CL53	SatS5	448 (0.0599%)	8850 (0.791%)
CL61	SatS3	2224 (0.297%)	6490 (0.58%)
CL63	CentX	1143 (0.153%)	7473 (0.668%)
CL94	SatS4	556 (0.0744%)	5227 (0.467%)
CL207	tel	209 (0.028%)	497 (0.0444%)
